# Supplementary material for: Neurofilament light as a biomarker for motor decline in Parkinson’s disease
Source: Front Neurosci. 2022 Sep 1;16:959261. doi: 10.3389/fnins.2022.959261 (PMC9477093; doi:10.3389/fnins.2022.959261)
Supplement: Supplementary file 1 [file Table_1.XLSX]

## Sheet: Sheet1
Supplementary Table S1. Multivariable analysis on baseline NfL levels with motor scores.
Motor characteristics	CSF						Serum
	PD		PD Male		PD Female		PD		PD Male		PD Female
	β	P value	β	P value	β	P value	β	P value	β	P value	β	P value
Total UPDRS	0.223( 0.058,0.387)	0.008	0.392(0.184,0.601)	0.0003	0.029(-0.231,0.288)	0.826	0.137(0.038,0.236)	0.007	0.219(0.096, 0.342)	0.0006	-0.023(-0.186,0.14)	0.781
UPDRSIII	0.218(0.0544,0.381)	0.009	0.357(0.148,0.565)	0.0009	0.062(-0.201,0.325)	0.64	0.143(0.041,0.245)	0.006	0.228(0.103,0.354)	0.0004	-0.021(-0.192,0.151)	0.813
Rigidity	-0.036(-0.287,0.215)	0.777	0.065(-0.271, 0.402)	0.701	-0.167(-0.545, 0.212)	0.382	-0.02(-0.179,0.139)	0.806	0.014(-0.184,0.211)	0.892	-0.104(-0.374,0.165)	0.445
Tremor	0.152(-0.118,0.421)	0.268	0.326(-0.041,0.693)	0.081	-0.064(-0.465,0.337)	0.75	0.174(0.013,0.336)	0.035	0.286(0.074,0.498)	0.008	-0.013(-0.262,0.235)	0.915
Mean caudate	-0.118(-0.216, -0.019)	0.019	-0.182(-0.315,-0.048)	0.008	-0.045(-0.193,0.103)	0.548	-0.088(-0.153, -0.023)	0.008	-0.136(-0.219,-0.053)	0.001	0.0004(-0.103,0.104)	0.994
Mean putamen	-0.082(-0.206,0.042)	0.193	-0.116(-0.291,0.059)	0.191	-0.042(-0.218,0.135)	0.64	-0.054(-0.131, 0.023)	0.172	-0.08(-0.178,0.018)	0.11	-0.008(-0.135,0.118)	0.897
Mean striatum	-0.107(-0.206,-0.008)	0.034	-0.165(-0.302,-0.028)	0.019	-0.041(-0.187,0.105)	0.575	-0.079(-0.143,-0.014)	0.017	-0.121(-0.204,-0.038)	0.004	-0.0007(-0.104,0.102)	0.989
PIGD	0.128(-0.083,0.34)	0.233	0.247(-0.03,0.524)	0.08	-0.017(-0.358, 0.323)	0.919	0.039(-0.091,0.168)	0.556	0.066(-0.091, 0.222)	0.407	-0.015(-0.25,0.22)	0.9
CSF, cerebrospinal fluid; PD, Parkinson‘s Disease patients; NfL, Neurofilament light; UPDRS, Unified Parkinson’s Disease Rating Scale; BL, baseline; PIGD,postural instability and gait disorder.
