# Supplementary material for: Neurofilament light as a biomarker for motor decline in Parkinson’s disease
Source: Front Neurosci. 2022 Sep 1;16:959261. doi: 10.3389/fnins.2022.959261 (PMC9477093; doi:10.3389/fnins.2022.959261)
Supplement: Supplementary file 2 [file Table_2.XLSX]

## Sheet: Sheet1
Supplementary Table S2. Associations between baseline NfL levels and change rates of motor scores
motor characteristics	Baseline CSF NfL						Baseline serum NfL
	PD		PD Male		PD Female		PD		PD Male		PD Female
	β	P value	β	P value	β	P value	β	P value	β	P value	β	P value
Total UPDRS	0.053(-0.802,0.908)	0.902	0.53(-0.586,1.647)	0.349	-0.64(-1.985,0.705)	0.345	0.33(-0.254,0.915)	0.267	0.56(-0.134,1.253)	0.113	-0.14(-1.211,0.93)	0.796
UPDRSIII	-0.072(-0.562,0.417)	0.771	0.188(-0.514,0.891)	0.596	-0.415(-1.072,0.241)	0.211	0.344( 0.02,0.667)	0.038	0.532(0.113,0.95)	0.013	-0.017(-0.522,0.488)	0.946
Rigidity	0.027(-0.099,0.153)	0.673	0.073(-0.111,0.256)	0.435	-0.038(-0.205,0.128)	0.646	0.08(-0.014,0.175)	0.095	0.086(-0.036,0.207)	0.165	0.066(-0.087,0.219)	0.393
Tremor	-0.208(-0.435,0.018)	0.071	-0.103(-0.409,0.203)	0.505	-0.319(-0.671,0.032)	0.074	0.042(-0.081,0.165)	0.5	0.062( -0.098,0.223)	0.443	-0.014(-0.203,0.176)	0.888
Mean caudate	-0.01(-0.035,0.014)	0.404	0.012(-0.017,0.041)	0.4	-0.035(-0.078,0.009)	0.118	-0.007(-0.021,0.007)	0.345	0.008(-0.008,0.024)	0.307	-0.033(-0.06,-0.005)	0.021
Mean putamen	-0.003(-0.01,0.003)	0.323	0.001(-0.008,0.01)	0.836	-0.009(-0.0186,0.001)	0.079	-0.007(-0.017,0.002)	0.141	-0.0002(-0.011,0.011)	0.976	-0.018(-0.036,-0.001)	0.038
Mean striatum	-0.008(-0.022,0.007)	0.282	0.006(-0.0112,0.024)	0.479	-0.024(-0.049,0.002)	0.065	-0.008(-0.019,0.003)	0.167	0.004(-0.008,0.017)	0.478	-0.028(-0.049,-0.007)	0.01
PIGD	0.009(-0.084,0.103)	0.842	-0.01( -0.129,0.108)	0.863	0.023(-0.133,0.179)	0.77	0.118(0.035,0.201)	0.005	0.107(0.018,0.195)	0.018	0.13(-0.04,0.3)	0.134
CSF, cerebrospinal fluid; PD, Parkinson‘s Disease patients; NfL, Neurofilament light; UPDRS, Unified Parkinson’s Disease Rating Scale; PIGD,postural instability and gait disorder.
