# Supplementary material for: Neurofilament light as a biomarker for motor decline in Parkinson’s disease
Source: Front Neurosci. 2022 Sep 1;16:959261. doi: 10.3389/fnins.2022.959261 (PMC9477093; doi:10.3389/fnins.2022.959261)
Supplement: Supplementary file 3 [file Table_3.xlsx]

## Sheet: Sheet1
Supplementary Table S3. Associations between change rates of NfL levels and change rates of motor scores
Motor characteristics	CSF NfL rate						Serum NfL rate
	PD		PD Male		PD Female		PD		PD Male		PD Female
	β	P value	β	P value	β	P value	β	P value	β	P value	β	P value
Total UPDRS	5.875(-4.4637,16.213)	0.264	2.764(-10.406,15.935)	0.678	10.469(-6.359,27.296)	0.218	11.124(-2.023,24.27)	0.097	5.988 (-10.687,22.663)	0.478	17.435(-4.239,39.110)	0.114
UPDRSIII	-0.012(-5.927, 5.903)	0.997	-2.532(-10.762,5.698)	0.543	3.364(-4.907,11.634)	0.419	7.841(0.075,15.607)	0.048	8.085(-3.381,19.551)	0.166	7.387(-2.84,17.615)	0.155
Rigidity	-0.24(-1.752,1.271)	0.754	0.052(-2.087,2.192)	0.962	-0.625(-2.668,1.418)	0.543	2.337(0.0803,4.595)	0.042	1.649(-1.659,4.957)	0.327	2.965(-0.105,6.036)	0.058
Tremor	-2.419(-5.132,0.293)	0.08	-3.109(-6.637,0.418)	0.084	-1.538(-5.939,2.864)	0.488	-0.586(-3.541,2.369)	0.697	0.678(-3.681,5.036)	0.759	-1.903(-5.763,1.956)	0.331
Mean caudate	-0.516(-0.799,-0.233)	0.0004	-0.621(-0.936,-0.307)	0.0002	-0.387(-0.927,0.152)	0.156	-0.136(-0.457,0.185)	0.405	0.265(-0.112,0.642)	0.167	-0.627(-1.194,-0.06)	0.031
Mean putamen	0.002(-0.0790,0.082)	0.969	-0.024(-0.132,0.084)	0.66	0.032(-0.091,0.156)	0.603	0.32(0.108,0.531)	0.003	0.425(0.163,0.687)	0.002	0.191(-0.168,0.55)	0.295
Mean striatum	-0.269(-0.436.-0.101)	0.002	-0.337(-0.528,-0.146)	0.0007	-0.185(-0.499,0.129)	0.244	0.078(-0.171,0.327)	0.536	0.353(0.063,1 0.643)	0.017	-0.257(-0.701,0.187)	0.254
PIGD	0.588(-0.523,1.7)	0.298	0.014(-1.37,1.397)	0.984	1.303(-0.589,3.195)	0.174	1.934(0.055,3.812)	0.044	0.985(-1.156,3.127)	0.366	3.1( -0.363,6.564)	0.079
CSF, cerebrospinal fluid; PD, Parkinson‘s Disease patients; NfL, Neurofilament light; UPDRS, Unified Parkinson’s Disease Rating Scale; PIGD,postural instability and gait disorder.
