# Supplementary material for: Neurofilament light as a biomarker for motor decline in Parkinson’s disease
Source: Front Neurosci. 2022 Sep 1;16:959261. doi: 10.3389/fnins.2022.959261 (PMC9477093; doi:10.3389/fnins.2022.959261)
Supplement: Supplementary file 4 [file Table_4.xlsx]

## Sheet: Sheet1
Supplementary table S4 The relationship between serum NfL levels and baseline CSF NfL levels.
motor characteristics	PD (serum NfL rate)		PD (BL serum NfL)		PD-Male (serum NfL rate)		PD-Male (BL serum NfL)		PD-Female (serum NfL rate)		PD-Female (BL serum NfL)
	β	P value	β	P value	β	P value	β	P value	β	P value	β	P value
CSF-NfL-rate	0.340(0.264,0.416)	<0.001	2.104(0.241,3.967)	0.027	0.350(0.254,0.446)	<0.001	1.004(-1.395,3.402)	0.41	0.325(0.195,0.455)	<0.001	3.396(0.32,6.473)	0.031
CSF-NfL-BL	0.012(0.012,0.029)	<0.001	0.730(0.618,0.843)	<0.001	0.009(-0.0001,0.017)	0.053	0.824(0.683,0.965)	<0.001	0.016(0.005,0.026)	0.005	0.629(0.439,0.818)	<0.001
CSF, cerebrospinal fluid; PD, Parkinson‘s Disease patients; NfL, Neurofilament light;BL, baseline.
